# Supplementary material for: Sensory-level electrical stimulation in children with cerebral palsy: a scoping review of current applications and outcomes
Source: Front Pediatr. 2025 Nov 24;13:1644547. doi: 10.3389/fped.2025.1644547 (PMC12682778; doi:10.3389/fped.2025.1644547)
Supplement: Supplementary file 2 [file Table2.xlsx]

## Sheet: Sheet1
		1	2	3	4	5	6	7	8	9	10	11	12	13	14	15	16	17	18
	Title	Transcutaneous electrical nerve stimulation of hip adductors improves gait parameters of children with spastic diplegic cerebral palsy	Efficacy of transcutaneous electrical nerve stimulation combined with therapeutic exercise on hand function in children with hemiplegic cerebral palsy	Efficacy of Mesh Glove Sensory Stimulation on Spasticity Control in Hemiplegic C.P.	Effects of the Inerventions method on gross motor function in children with spastic cerebral palsy	Use of sensory level electrical stimulation in the physical therapy management of a child with cerebral palsy	Threshold electrical stimulation (TES) in ambulant children with CP: a randomized double-blind placebo- controlled clinical trial	The effects of using an electrodress (Mollii) to reduce spasticity and enhance functioning in children with cerebral palsy: a pilot study	Electrical stimulation in cerebral palsy: a randomized controlled trial	The effect of combined transcranial pulsed current stimulation and transcutaneous electrical nerve stimulation on lower limb spasticity in children with spastic cerebral palsy: a randomized and controlled clinical study	Transcutaneous electrical nerve stimulation in the management of calf muscle spasticity in cerebral palsy: A pilot study	Effect of Sensory-Level Electrical Stimulation of the Tibialis Anterior Muscle During Physical Therapy on Active Dorsiflexion of the Ankle of Children with Cerebral Palsy	Electrostimulation at sensory level improves function of the upper extremities in children with cerebral palsy: a pilot study	Neuromuscular approach to the motor deficits of cerebral palsy: a pilot study	Locomotor and robotic assistive gait training for children with cerebral palsy	Comparative study to identify the effects of transcutaneous electrical nerve stimulation combined with sensorimotor task oriented training to improve the hand function in hemiplegic cerebral palsy children	Therapeutic electrical stimulation in cerebral palsy: a randomized, controlled, crossover trial	Therapeutic electrical stimulation following selective posterior rhizotomy in children with spastic diplegic cerebral palsy: a randomized clinical trial	Management of Spasticity in Diplegic Cerebral Palsy Evaluation of Botulinum Toxin A, Transcutaneous Electric Stimulation and Kinesthetic Gait Training
	Authors	Alabdulwahab SS,Al-Gabbani M	Adel A Alhusaini, Saber Fallatah, Ganeswara Rao Melam & Syamala Buragadda	Ahmed M. Azzam	Bakaniene Indra, Gintare Urbonaviciene, Kristina Janaviciute, Audrone Prasauskiene	Beck Shirley	Dali C., Hansen F.J., Pedersen S.A., Skov L., Hilden J., Bjørnskov I., Strandberg C., Christensen J., Haugsted U., Herbst G., Lyskjær U.	Hedin H, Wong C, Sjödén A	Kerr C,McDowell B,McDonough S	Liu Z,Dong S,Zhong S,Huang F,Zhang C,Zhou Y,Deng H	Delali Logosua, Thomas A. Tagoea,*, Patrick Adjeib,c	Helena Mäenpää, MD, PT, Riitta Jaakkola, PT, Marita Sandström, Phil.lic, and Lennart von Wendt, MD	Helena Mäenpää 1, Riitta Jaakkola, Marita Sandström, Taimo Airi, Lennart von Wendt	Pape KE	Pool D, Valrntine J, Taylor N, Bear N, Elliot C	Satheeskumar D,Dhaneshkumar K,Rajasenthil K	Sommerfelt K,Markestad T,Berg K,Saetesdal I	Steinbok P,Reiner A,Kestle JR	Sultan, H
	Journal Published	NeuroRehabilitation	Somatosensory & Motor Research	Indian Journal of Physiotherapy and Occupational Therapy	Polish Neurological Society	Pediatric Physical Therapy	Developmental Medicine and Child Neurology	European Journal of Physiotherapy	Developmental Medicine & Child Neurology	BMC pediatrics	IBRO Neuroscience Reports	Pediatric Physical Therapy	Developmental Medicine and Child Neruology	Pediatric Physical Therapy	Developmental Medicine and Child Neurology	Journal of Clinical and Diagnostic Research	Developmental medicine and child neurology	Developmental medicine and child neurology	The Egyptian Journal of Pediatric Neuroscience
	Year Published	2010	2019	2012	2018	1997	2002	2022	2006	2021	2021	2004	2004	1997	2020	2018	2001	1997	2005
	Country	Saudi Arabia	Saudi Arabia	Giza, Egypt	Kaunas, Lithuania	Virginia, USA	Copenhagen, Denmark	Falun, Sweden	Northern Ireland, UK	Guangzhou, Guangdong Province, China	Accra, Ghana	Helsinki, Finnland	Helsinki, Finnland	Toronto, Canada	Perth, Western Australia	Mangaluru and Tamil Nadu, India	Bergen, Norway	Vancouver, Britisch Colombia, Canada	Alexandria, Egypt
	Aim	To study the short and relatively long-term effects of conventional TENS on spasticity of hip adductors and gait parameters of children with spastic diplegic CP	to determine whether TENS combined with therapeutic exercises helps to improve hand function by reducing spasticity in children with CP	to show the effect of mesh glove sensory stimulation on spasticity control in hemiplegic CP in children	To investigate the effect of the Inerventions method on gross motor function in children with spastic cerebral palsy (CP).	description of the use of sensory electrical stimulation delivered at night and reinforced by daytime application during therapy	to determine whether a group of stable children with CP would improve their motor skills after 12 months of threshold electrical stimulation	The aim of this study is to evaluate the effect of treatment with the elektrodress for children with cerebral palsy and functional impairment with spasticity or dystonia	investigate the efficacy of NMES ad TES in strengthening the quadriceps muscles of both legs in children with cerebral palsy	to investigate the effects of a combination of tPCS (transcranial pulsed current stimulation) and TENS, applied concurrently with multiple stimulating electrodes covering the scalp, spine and lower limbs, would be effective in improving lower limb spasticity in children with SCP categorized on GMFCS levels III–V for long term management of spasticity	to evaluate the effectiveness of TENS in the management of calf muscle spasticity	to determine whether add-on electrical stimulation at the sensory level improves ankle dorsiflexion in children with cerebral palsy	to evaluate the effect of electrical stimulation on the function of the upper extremeties in children with cerebral palsy	to determine whether the beneficial effects of ES could reduce spasticity for the long term	To determine if robotic assisted gait training (RAGT) using surface muscle electrical stimulation and locomotor training enhances mobility outcomes when compared to locomotor training alone in children with cerebral palsy (CP).	find the effectiveness of Transcutaneous Electrical Nerve Stimulation (TENS) combination with sensorimotor task-oriented training to improve hand function in spastic hemiplegic cerebral palsy children.	evaluate the effect of therapeutic electricalstimulation (TES) applied to antagonists of spastic leg muscles on gross motor function in children with spastic diplegic cerebral palsy	to determine the effectiveness of therapeutic electrical stimulation (TES) in improving the function of children with spastic cerebral palsy (CP), who had undergone selective posterior lumbosacral rhizotomy more than a year previously.	to evaluate the effect of botulinum toxin A (BTX-A), transcutaneous electric stimulation (TENS) and kinesthetic gait training in managing lower limb spasticity in children with cerebral palsy
	Study Type	prospective, randomized, controlled clinical trial	prospective randomized controlled clinical trial	randomized controlled clinical trial	Pre/post cohort study with a conventional therapy control groups	case example	randomized double blind placebo controlled trial	single arm study	randomized placebo-controlled trial	randomized controlled clinical trial	quasi experimental single arm pre test post test design	Single-arm	single arm	single subject design clinical trial (6 months on, 6 months off, 6 months on, therefore the patient functions as his own control)	randomized controlled trial of RAGT with the addition of locomotor training (RAGT+LT) compared with locomotor training alone.	randomised, placebo-controlled and multi-centered study design	crossover study with blinded assessment	randomized controlled single blind trial	Pre/Post Cohort Study
Group> Upper Limb			UL: TENS	UL: Mesh Glove									UL: ES			UL: TENS
Group>Lower Limb		LL: TENS				LL: TheES	LL: ThrES		LL: ThrES	LL: TENS	LL: TENS	LL: ES		LL: ES	LL: Robotic with ES		LL: TheES	LL: TheES (1 abdominal)	LL: TENS
Group>Molli					Molli: LL			Molli: unspecified
Group>Robotic															Robotic: LL
	Experimental conditions	Short Term: TENS during passive hip abduction and walking 300m Long Term: TENS during walking and standing	TENS+ PT	Mesh Glove ES +PT	Molli Suit	Therapeutic Electrical stimulation TheES	Threshold electrical stimulation ThrES	Molli Suit	Threshold electrical stimulation ThrES	TENS + tPCS (transcranial direct current stimulation) + PT	TENS	ES + physical therapy	ES+PT+OT	ES+continuation of preexisting PT	robotic assisted gait training (RAGT) + locomotor training (LT)	TENS + sensimotor training + CIMT (home)	Therapeutic electrical stimulation TheES + PT continued + stretching	posterior rhizotomy mean 35 months before study, Therapeutic electrical stimulation ThrES	TENS+PT
	Control condition	not specified	PT	PT	functional strengthening and stretching	NA	sham ThrES	NA	placebo or NMES	PT	NA	NA	NA	NA	LT	placebo TENS + sensimotor training + CIMT (home)	PT continued + stretching	posterior rhizotomy mean 34.8 months before study, not TES	Botox + PT or treadmill gait training with partial body weight support + conventional gait training
Patient characteristics	Sample size (n; age range)	42	29; 6-12 years	30; 4-7 years	16; 3-9 years	1; 9 years	57; 5-18 years, 36 males, 21 females; mean age 10 years 11 months	16; 2-16 years	60; 5-16 years	63; 2-12 years	15; 1-10	17, 3-8 years	12; 2-12yr	6; 3-6 yrs old	40, 5-12 yrs	60; 4-12 yrs	12; 5-12 yrs	41; 3-15yrs	47
	Study group SG (n; mean/median age in years (SD); number females)	27; 10.22 (2.21); NA	15; 8.5 (1.4); 8f	15; 5.33 (1.23); 6f	8; 4.6 (1.3); not specified	1; 9; 0	38; age and gender not specified	16, 6.3; 8	20; 11.46 (3.15); 9	32; 7.63 (2.459); 9	15; 5.10 (2.93); 5	17; 6.4 (N/A); 9f	12; 5.58 (3.75); 7	6; 4.24; 4	20, 8.33; (1.92); 7	30; 6.02 (1.95); 9	12; 5-12 yrs; 7	20; 7.2; not specified	12; 4.67 (1.29); 7
	Control Group CG (n; mean/median age in years(SD); number females)	15 (healthy children); 9.2 (1.5); NA	14(CP); 8.4 (1.7); 8f	15(CP); 5.67 (1.05); 10f	8; 4.6 (1.3); not specified	NA	19; age and gender not specified	NA	NMES: 18; 11.12 (3.43); 6 Placebo: 22; 10.60 (3.91); 7	31; 9.19 (2.315); 13	NA	NA	NA	NA	20, 8.1, (2.1); 11	30; 6.5 (1.89); 13	(crossover so same as CG)	21; 7.3; not specified	Botox: 9; 4.50 (1.18); 5 Treadmill: 14; 4.27 (1.16); 7 Gait Training: 12; 4.53 (1.19); 6
Lesion characteristics	Diagnosis	spastic diplegic CP	hemiplegic CP	hemiplegic CP	spastic CP	cerebral palsy, spastic diplegia	diplegic or hemiplegic CP	diplegia/ hemiplegia/dystonia CP (12/1/3)	diplegia (n=55), quadriplegia (n=1), dystonia (n=1), ataxia (n=1), and non-classifiable CP (n=2)	spastic cerebral palsy (6 spastic diplegia, 57 spastic quadriplegia)	spastic CP	CP	spastic hemiplegic CP	CP	CP	unilaterale CP	spastic diplegic CP	spastic CP	diplegic CP
	unilateral vs bilateral	bilateral	unilateral	unilateral	10 unilateral, 6 bilateral	bilateral	25 unilateral, 32 bilateral	12 bilateral, 1 unilateral, 3 unclear	56 bilateral, rest unclear in ThrES group all bilateral	bilateral	not specified	11 unilateral, 6 bilateral	unilateral	3 bilateral, 3 unilateral	not specified	unilateral	bilateral	not specified	bilateral
	GMFCS		N/A	NA	I/II/III: 9/6/1	NA	NA	I-V (I/II/III/IV/V: 3/2/6/4/1)	NA	III-V	NA	NA	NA	NA	III, IV, V		II/III: 4/8	NA	NR
	GMFM	83.05 +/- 3.17	N/A	NA	SG = 79.77 CG= 84.6	NA	NA	NA	84.26 (12.34)	NA	NA	NA	NA	NA	NA		NR	SG: 67% CG: 69%	NR
	MACS (Manual Ability Classification System)	NA	MACS1-3	NA	NA	NA	NA	NA	NA	NA	NA	NA	NA	NA	NA	I, II, III	NR	NR	NR
	MAS (Modifided Ashworth Scale)	NA	MAS1+ to 3	MAS 2.53 (SD 0.99)	NA	NA	NA	NA	NA	Adductor: Left 2.29 ± 1.56 Right 2.29 ± 1.485 , Hamstring tendon: Left 2.10 ± 1.29 Right 2.06 ± 1.22 , Gastrocnemius: Left 2.84 ± 1.18 Right 2.84 ± 1.24	0-4, median of 2 for calf muscles	NA	NA	NA	NA	I, II, III	NR	NR	at least Grade II
	Hemiparetic side (right/left)	bilateral	SG 10/5 CG 5/9	SG 10/5 CG 8/7	not specified	not specified	not specified	not specified	NA	bilateral	not specified	NA	not specified	of the 3 unilateral: 2 right hemiplegic, 1 left hemiplegic	NA	SG: 15/15 CG: 20/10	bilateral	NR	NR
Stimulation characteristics	Muscles Stimulated	M adductor longsus	extensor carpi radialis longus and brevis, extensor carpi ulnaris, and extensor digitorum communis (wrist and finger extensors)	whole hand mesh glove stimulation with electrodes placed over the dorsal and ventral aspects of the forearm	quadriceps and ankle dorsiflexors	Quadriceps and M tib anterior	M quadriceps femoris and M tibialis anterior	individually decided based on child's impairment	quadriceps	cervicothoracic region of the spine, thoracolumbar region of the spine, adductor longus, rectus femoris, gastrocnemius	calf muscles	Tib anterior	wrist dorsiflexors, 3 children with weak elbow extension M triceps brachii, 9 other had M infraspinatus	M tibialis anterior in first stint, in second 6 months of treatment M tib ant and M quadriceps femoris	bilateral quadriceps and hamstrings	forearm flexor and extensor group muscles	proximal and distal on the quadriceps and on the tibialis anterior muscle groups	abdominal, M gluteus medius and maximus, quadriceps femoris, M tibialis anterior	applied to the common peroneal nerve, supplying antagonist muscles of the spastic calf group
	Stimulation Type and application form	TENS; electrodes	TENS; electrodes	ES; mesh glove +electrodes	Molli Suit	TheES; electrodes	ThrES; electrodes	Molli	ThrES; electrodes	TENS; electrodes	TENS; electrides	ES; electrodes	ES; electrodes	ES; electrodes	ES; electrodes	TENS; electrodes	TheES; electrodes	TheES; electrodes	TENS; electrodes
	Pulse Duration	250µs	250µs	300 µs	25-175µs	not specified	not specified	25-175µs	300ms	140µs	200µs	300 µs	300µs	300µs	starting with 50µs	200µs	300µs	300ms	125µs
	Frequency	100Hz	100Hz	20-40 Hz	20 Hz	35-40 pulses per second	35 Hz	20Hz	35Hz	400 Hz	100Hz	10-20 Hz	20-40Hz	35-45Hz	50Hz	100Hz	40Hz	35 pulses per second	99 pulses/s
	Intensity	Enough to cause tingling sensation	50mA, to cause tingling sensation	2-10mA (depending on what was necessary to achieve sensory awareness)	NA	so that patient feels the tingling sensation	1-5µA, adjusted to just above sensory level to provide a tickling sensation	not specified	at sensory threshold, always <10mA	max 10mA	low intensity setting of 2 (machine goes from 0-5) to produce a suprathreshold stimulation capable of inducing mild tingling sensations	4-20 mA	2-10mA, tickling sensation without visible muscle contraction	<10mA	not specified	begin intensity 0.1mA, until patient felt initial current sensation and increased to 2-3x sensory threshold	<10mA	<10mA, kept at a strength barely noticeable to the patient	without causing muscle contraction
	Duration of Treatment (time per session, frequency performed and duration of entire study period)	Short Term: 1x Long Term: 15 minutes, 3x/day for a week (at least 3 hours between sessions)	30 minutes, 3x/week for 8 weeks	40 minutes(20 minutes just below sensory threshold and 20 minutes at sensory threshold), 3x/week for 12 weeks	60 min, 3x/week over 3 weeks	6-7 nights/week for 9 hours + 45-60 min 3x/week, 17 months	6 hours per night, 6 nights/week for 12 months	60 minutes, 3-4x/week, 6 weeks to 1 year (depending on patients)	8 hours, 5 nights/week, for 16 weeks	30 minutes/day, 5 days/week for 12 weeks	30 minutes, 1 time	20-60 min (mean 32 min); 4-15x (mean 8); 1 month	20-40 minutes, 2-3x/week for 5 weeks (all children received 12 ES sessions in total)	9 hours a night, 6 months on, then 6 months off, then 6 months on again	20 minutes, 3x/week, for 6 weeks	60 minutes, 3x/week for 8 weeks	min 5hours/night, 6 nights/week for 6 months	8-12 hours/night, min 6 nights/week, for 12 months	30 min; 3x/week for 6 months for each affected limb
	Where treatment took place and during which activities	Short Term: at lab, while assessment takes place Long Term: at home, while child is standing and walking	in facitilies: Medical Rehabilitation Hospital, Al-Madinah Maternity and Children Hospital, and Rehabilitation Centre of Al-Madinah city	not specified	in a physiotherapy room at the Children's Rehabilitation Department (both ie ES and PT), When wearing the Mollii suit, children were playing table games and interacting with peers and parents.	sleeping, during daytime therapy, at home	during sleep at home	at home	home, while sleeping	Guangzhou City Social Welfare Institute Rehabilitation Hospital, Guangdong province, China	neurophysiology unit of the Department of Medicine and Therapeutics, Korle-Bu Teaching Hospital.	at PT	during therapy the children would have received otherwise	at home while child is sleeping	at physical therapy	not specified	at home during sleeping	at home while sleeping	not reported
Outcome	Clinical assessement	#VALUE!	NA	NA	Timed Up and Go (n sig) GMFM Baseline vs post treatment SG (sig, p=0.005) GMFM mean improvement SG vs CG n sig p=0.63	Ambulation endurance (improved from 0.07 mile to 0.5 mile after 17 months)) Gait improvement (improved from lack of heel strike on initial contact and toe drag bilaterally throughout the swing phase to consistent heel strike bilaterally, push- of at preswing and foot clearance during swing at 14 months) Improvement of independence: can ambulate independently with 2 canes (needed stand by assistan…	Motor function (n sig) CT size of muscle (n sig)	NA	GMFM (16 weeks/n sig, 6 weeks follow up/n sig)	NA	NA	Standing on one foot (sig 1m p=0.0014, 2m/sig p=0.0088, 9m/sig p =0.0126), Hopping on one foot (1 m n. sig, 2m sig p=0.0025; 9m sig p=0.0126)	NA	Peabody Developmental Motor Scales (first 6 months: total gross motor, locomotor, and receipt/ propulsion skills sig, Balance and nonlocomotor scores n sig, second 6 months: total gross motor, balance, locomotor, and receipt/propulsion sig)	10m Walking Test: n sig Children’s Functional Independence Measure: mobility and self care domain: n sig Gross Motor Function Measure: n sig Canadian Occupational Performance Measure: n sig	Tactile Registration SG vs CG after treatment period (sig p<0.05) Tactile Localisation SG vs CG after treatment period (sig p<0.05) Two Point Discrimination SG vs CG after treatment period (n sig) Stereognosis SG vs CG after treatment period (n sig)	6-metre walk (unchanged) 1-minute weight shifts (unchanged) 6-minute walk (unchanged) Standing balance (unchanged) Walking line (unchanged) Sitting balance (unchanged) Deep tendon reflexes (unchanged) Peabody Developmental Motor Scales: Balance and Locomotor, for 4 children (unchanged)	Seated posture control (n sig) GMFM SG vs CG after treatment period, SG improvement more 5.5% vs 1.9% difference (sig p=0.001)	Activity of daily living by mobility section of the barthel index (sig increased p=0.01 for TENS for all groups, n sig difference between the groups) Posture by equilibrium scoring during standing on the force platform (n sig) Gait parameters: velocity (sig), cadence (n sig) and stride length (n sig)
	Spasticity	Modified Ashworth Scale on Hip abductors (Baseline vs short term: sig (p=0.001), baselline vs relatively long term: sig (p=0.001), short term vs relatively long term: n. sig (p=0.103))	NA	MAS baseline vs post treatment SG (sig, p=0.0003) Improvement SG 28.9%, Improvement CG 15% (n sig p=0.5124)	MTS no change (n sig)	NA	Ashworth Scale, unchanged	MAS improved or remained unchanged from baseline to post treatment (1m/sig p=0.007, 3m/n sig p=0.076, 6m/sig p=0.011, 12m/improvement maintained, signifigance not specified) MTS (1m/sig p=0.030, 3m/n sig p=0.392, 6m/n sig p=0.426, 12m/not specified)	NA	MAS SG vs CG follow up (sig decrease of scores for all muscles: hip adductors (L: p = 0.002; R: p = 0.002), hamstrings (L: p = 0.001; R: p = 0.000), and gastrocnemius (L: p = 0.001; R: p = 0.000) MAS SG Baselline vs follow up (sig improvements hip adductors (L: p = 0.002; R: p = 0.000), hamstrings (L: p = 0.000; R: p = 0.000), and gastrocnemius (L: p = 0.007; R: p = 0.008) MTS SG vs CG follow up(…	MAS (left calf sig decrease/improvement p=0.009, right calf unchanged, left and right average decrease sig p=0.004) H reflex amplitude (right side n sig, left side sig p=0.001, left and right average decrease sig p=0.005) H reflex latency (unchanged left and right) H-reflex amplitude maximum/M-wave amplitude maximum (n sig)	NA	Zancolli classification (end of treatment sig, 3 m later sig p<0.001)	NA	NA	NA	NA	Modified Ashworth Scale: measured L hip abduction, R hip abduction, L knee extension, R knee extension, L ankle dorsiflexion, R ankle dorsiflexion: all n sig	MAS (sig decrease for all groups p=0.01 for TENS, for botox after 3 months and 6 months)
	Strength	NA	baseline vs post treatment: handgrip, increased by 72%, (sig, p=0.000)	NA	NA	tibialis anterior 3+/5 (baseline 2/5) after 14 months	NA	NA	Quadriceps peak torque (end of treatment/n sig, 6 weeks follow up/n sig, did see 29% improvement in strength, compared with 11% decrease in strength for placebo and 24% increase for NMES)	NA	NA	NA	NA	NA	NA	NA	quad left (n sig), quad right (n sig), tib ant left (n sig), tib ant right (n sig), gastrocnemius righ (n sig)t, gastrocnemius left (n sig)	L hip abduction, R hip abduction, L knee extension, R knee extension, L ankle dorsiflexion, R ankle dorsiflexion: all n sig	NA
	Muscle Function	Knee Position subjectively: yes if 2cm apart, no if not (improvement after short and long term, 100% with knocked knees before, after short term: 77.8% walked with knees apart, after long term: 88.9% , sig (p value not specified)) Balance Master System for Gait Assessment (step length after short term sig, step length after long term n. sig, speed after short term sig, speed after long term sig) ,	NA	NA	NA	NA	Leg and hand ability test (n sig between SG and CG)	NA	NA	NA	NA	Daniels and Worthingham	Daniels and Worthingham supination ability: Beginning with arm flexed (sig, p<0.0001), arm extended (sig for the children under 4 yrs p not specified, n sig for children over 4yrs)	NA	NA	NA	NA	NA	NA
	Handfunction: Unimanual performance	NA	Baseline vs post treatment SG JTHFT (sig, p=0.000), JTHFT SG vs CG improvement grip strength 72% vs 33% (sig, p=0.14) JTHFT SG vs CG improvement time 48% vs 9% (n sig)	NA	NA	NA	functional abilities tests (n sig)	NA	NA	NA	NA	NA	NA	NA	NA	QUEST Score Grasp Domain SG vs CG after treatment period (sig p<0.05) 9-hole Peg Test SG vs CG after treatment period (sig p<0.05)	NA	NA	NA
	Range of motion - active	NA	NA	NA	NA	ankle dorsiflexion: improvement (0˚ --> 10˚ right, 0˚ --> 5˚ left)	NA	NA	NA	NA	NA	dorsiflection ankle (1m/sig p=0.002, 2m/sig. p<0.0001 9m/sig p < 0.0001), ankle inversion(1m/sig p=0.0093, 2m/sig. p < 0.0001, 9m/sig p < 0.0001), ankle eversion (1m/sig p=0.032, 2m/sig. p < 0.0001, 9m/sig p < 0.0001), toe flexion (1m/sig p=0.0027, 2m/sig. p < 0.0001, 9m/sig p < 0.0001), toe extension (1m/sig p=0.0022, 2m/sig. p < 0.0001, 9m/sig p < 0.0001)	NA	NA	NA	NA	NA	NA	NA
	Range of motion - passive	NA	NA	NA	no change (knee extension, ankle dorsiflexion with knee flexed and extended)	NA	ROM (n sig)	Hip extension, Hip abduction, Hip external rotation, Knee extension, Knee flexion, Dorsal extension ankle: improved or unchanged for all (1m/sig 0=0.000, 3m/sig p=0.001, 6m/sig p=0.014, 12m/sig p=0.030)	NA	NA	ankle dorsiflexion (sig for both sides individually left p=0.02, right p=0.003 and average p=0.038)	ankle dorsiflexion knee flexed (1m/sig p= 0.0133, 2m/sig. p= 0.0184, 9m/sig p =0.0362) ankle dorsiflexion knee extended (1m/n sig p =0.0682, 2m/n sig.p= 0.1264 9m/n sig p=0.2671)	NA	NA	NA	NA	Ankle dorsiflexion, right and left sitting and w foot extended (n sig)	L hip abduction, R hip abduction, L knee extension, R knee extension, L ankle dorsiflexion, R ankle dorsiflexion (n sig)	NA
	Bimanual performance	NA	NA	NA	NA	NA	NA	NA	NA	NA	NA	NA	Kings hypertonicity scale: 2 children switched to using their affected hand for opening and threading beads, 2 children who were unable to use both hands in ball throwing test gained this skill, sig change in hand function p<0.0001	NA	NA	NA	NA	NA	NA
	Parents assessment	NA	ABILHAND Kids; (non sig.p=0.191)	NA	NA	NA	The family questionnaire filled in at enrollment was primarily meant as a subjective description of the children’s everyday abilities. Results show that 63% of the children were able to walk more than 500 m without aids; the rest were able to walk shorter distances or needed crutches or walkers.	NA	Lifestyle Assessment Score ThrES vs CG (end of treatment/sig p=0.02, 6 weeks follow up/sig p=0.01)	NA	NA	NA	NA	NA	NA	ABILHAND-Kids (n sig)	NA	NA	NA
	Goal Attainment	NA	NA	NA	NA	NA	NA	NA	NA	NA	NA	GAS -progress 1m, 2m, 9m	Progress immediately after and at 3 months follow up	NA	improvement greater in RAGT+LT then in LT group, n sig	NA	NA	NA	NA
	Assessment time point	1 baseline, 1 during short term, 1 after week of treatment	baseline, 8 weeks	baseline, 12 weeks	Baseline, 3 weeks (after treatment)	baseline, after 14 months, after 17 months	baseline, after 12 months	baseline, 1 month, 3 months, 6 months (for 8 patients), 12 months (for 3 patients)	baseline, end of treatment (16wks), and at a 6-week follow-up visit	baseline (3 days before treatment begin), 3 days after completion of 12 weeks of treatment	before and after 30 minute treatment window	Baseline; 1 month; 2 months; 9 months	4weeks before beginning treatment, beginning of the ES period, at the end of the ES period (after 5 weeks), and three months later	baseline, 6 months, 12 months, 18 months	baseline, post-treatment (6 weeks), and 26 weeks	baseline and 8 weeks	baseline, 12 months (crossover time point), 24 months	baseline and after 12 months of treatment	before and 6 months after treatment in all groups except Botox group, which was additionally assessed after 3 months
	Patients experience	not reported	not reported	not reported	not reported	When given a choice of doing therapy with or without the stimulation, Michael chooses the stimulation, especially when working on a difficult skill.	not reported	some inconvenient	not reported	not reported	not reported	All the children tolerated the procedure well, enjoying the tickling electrical stimulator during the physical ther_x0002_apy sessions. All but one found the tickling feeling pleas_x0002_ant. However, the child who did not find it pleasant toler_x0002_ated the stimulation better toward the end of the stimulation period	The oldest child, 12 years of age, reported improved sensation (no sensation at the beginning) in her hand, and better exercise tolerance. Al six of the older group reported a more relaxed upper extremity. The age groups differed from each other slightly as only the children in the older group reported muscle tiredness after the first stimulation sessions. Conversely, these children were able to …	not reported	not reported	not reported	not reported	not reported	not reported
	Side effects	NA	NA	NA	none	not specified	2 patients developed exanthema from the electrodes (and dropped out)	some struggled with the Molli dress being inconvinient, 1 patient became stiff while using the dress and 1 patient experienced increasing spasticity in the adductors after an initial improvement of her symptoms, several struggled with putting the suit on as it was described as very tight	1 patient with development of rash from electrodes (dropped out)	mild redness from electrodes in 3 patients	NA	NA	NA	slight non recurrent skin irritation in one patient	none	NA	1 child dropped out bc of increased pain during TES, possibly bc of dental braces (not included in 12 study patients)	1 patient with history of extrusion of subcutaneous sutures experienced an aggravation of this through TES	no adverse reactions
	Family comments	NA	NA	NA	NA	NA	Almost all of the families found the ThrES therapy easy to cope with.	Caregivers were asked for their expectations for the treatment at base line and during the treatment if their expectations had been fulfilled. The expectations were more or less fulfilled for motoric function in thirteen of sixteen patients and in addition in life quality for four patients.	43 out of 49 families stated that they would be happy to receive some form of electrical stimulation again	NA	NA	Children did not need support with cycling	Parents reported spontaneously that their child became more aware of his/her hand and started to use the affected hand more actively. Two of the children in the older group started to use their affected hand more actively after the stimulation period, also switching dexterity.	decrease in daytime levels of spasticity, along with improving balance and equilibrium.	NA	NA	11/12 families reported that their children had a definite or possible improvement from TES	17/20 families in SG noted improvement in better balance, better endurance when walking and more normal walking appearance, compared with 7/21 in the CG	none reported
	Limitations	2 dimensional gait analysis used, 3 dimensional would lead to an improved analysis of changes after treatment, could use TENS in different forms of CP and in combination with other treatment modalities in the future	short treatment window (8 weeks), short duration of TENS (30 minutes), isolated electrical stimulation without additional sensory input (ie in the lower extremeties often performed while walking, which leads to additional stimulation of the muscles), The spasticity was not included as an outcome measure and only functional outcomes were considered. longitudinal prospective studies and clinical tr…	not reported	small number of participants. It is also conceivable that a more intensive ES would have resulted in more significant changes related to gross motor function. short study time, combination of study types might have shown more results	none reported	not reported	Further studies are needed to see what will be the best frequency and intensity of the current for the best result and which GMFCS groups have the best benefit from the dress. Further improvement of the garment is needed for comfort and better compliance for the users.	poststudy estimation of sample size suggested that many more participants would be required to demon- strate the efficacy of electrical stimulation in improving strength, function, and impact of disability in children with bilateral CP using the outcome measures employed here.	did not conduct any comparison with sham stimulation, so the placebo effect cannot be excluded (argue that the cognitive disabilities of the participants minimize the possible placebo effect), Second, there was no active TENS-alone group (sham tPCS/active TENS) or tPCS-alone group (active tPCS/sham TENS). Therefore cannot rule out that the superior effects of the combination therapy of tPCS and T…	sample size too small, single evaluator performed MAS and ROM tests, which are both subjective, which could have a negative effect on the reliability of the tests (tests were performed twice to reduce bias), lack of long term follow up as well as study design limit the generalisabilty of the findings	low design, no control group. Variable frequency of therapy sessions	lack of control group (would have increased reliability) due to not enough patients in the intake area, wide variety of ages excluded some assessment tests which are only avaliable after the age of 5,	small group, mildly affected children, high mental developmental scores, families motivated and compliant, unclear how much improvement would have occurred due to natural growth and development	number of primary and secondary outcome measures wo adjusting for multiplicity during analysis. The design of the study did not allow us to evaluate the effectiveness of locomotor training alone in this sample as both groups received this intervention. effect of dosage was not evaluated in this study. only incorporated two muscle groups for electrical stimulation and perhaps involving more muscle…	combination with SM-TOT, different spasticity levels in children, variety of kids, different dosimetry	possible insufficient study size to detect real effect of treatment, no validation of the main methods used for evaluation	lack of sham electrical stimulation to be able to determine what occurred because of the placebo effect	lack of difference between the 4 groups may be because of the follow up time (6 months), seeing as max effect of BOTOX is 3 months, may also be difficult to compare as botox is localised and TENS/gait training is more generalised
	Children dropping out	none reported	none	none	none	none	began with 82, 57 completed the project (dh 25 dropped out): 13 left in the beginning (mostly teenagers who lost interes in the project and did not feel strongly impeded by their CP in daily life), 3 had leg surgery, 1 epilepsy, 2 exanthema from electrodes, 4 lost interest, 2 families left bc of social events	8 droupouts at various times: 2 because of inconvinience, 2 because of lacking improvement, 1 because the mother's severe dyslexia prevented her from managing the forms and the dress, 1 because of problems with the size of dress, by the time new size avaliable she dropped out, 1 problems with epilepsy, 1 because of increasing spasticity	13 lost to follow up and discontinued intervention: Reasons for ‘lost to follow-up’ included family circumstances (n=2), medical reasons (n=2), and lost interest (n=3). Reasons for discontinued intervention included lost interest/treatment inconvenient (n=5), and development of rash at electrode site (n=1).	none	none	none	none	1 due to malcompliance in home therapy	none	none	4: 1 family moved out of the region,1 family refused to participate due to time restrictions, and 1 child turned out to be unable to cooperate sufficiently due to learning disability, 1 experienced increased pain while on TES,(began dental braces at same time which were very uncomfortable and caused significant distress)	2 in therapy and 1 in control group bc of social reasons preventing caregivers from bringing the children to assessments	none
